# Supplementary material for: Phage Reduce Stability for Regaining Infectivity during Antagonistic Coevolution with Host Bacterium
Source: Viruses. 2019 Jan 29;11(2):118. doi: 10.3390/v11020118 (PMC6410104; doi:10.3390/v11020118)
Supplement: Supplementary file 1 [file viruses-11-00118-s001.zip]

Archive with 3 entries (2 files):
- Supplementary files/
- Supplementary files/Supplemental file 2.xlsx
- Supplementary files/Supplementary file 1.docx
