# Supplementary material for: Phage Reduce Stability for Regaining Infectivity during Antagonistic Coevolution with Host Bacterium
Source: Viruses. 2019 Jan 29;11(2):118. doi: 10.3390/v11020118 (PMC6410104; doi:10.3390/v11020118)
Supplement: Supplementary file 1 [file viruses-11-00118-s001.zip › Supplementary files/Supplemental file 2.xlsx]

## Sheet: Sheet1
Table S2 Single nucleotide polymorphism (SNP) analysis of the phage resistant bacterial mutants.
Position	BMB171	AB-1	AB-4	AB-5	AB-8	Gene_symbol	Predicted function	Ref_codon	Ref_AA	Mut_codon	Mut_AA	AA_mut_sta
10826	C	-	-	-	A	-		-	-	-	-	-
10831	A	-	-	-	T	-		-	-	-	-	-
10836	C	A	A	A	A	-		-	-	-	-	-
10837	C	T	A	-	-	-		-	-	-	-	-
10841	A	G	-	-	G	-		-	-	-	-	-
11222	T	-	-	-	A	-		-	-	-	-	-
11223	T	G	G	-	G	-		-	-	-	-	-
11224	T	G	G	-	G	-		-	-	-	-	-
11225	C	A	A	A	A	-		-	-	-	-	-
11226	C	G	G	G	G	-		-	-	-	-	-
11228	A	T	T	T	T	-		-	-	-	-	-
11229	A	C	C	C	C	-		-	-	-	-	-
11230	G	A	A	A	A	-		-	-	-	-	-
11232	G	C	C	C	C	-		-	-	-	-	-
11235	A	T	T	T	T	-		-	-	-	-	-
11236	A	T	T	T	T	-		-	-	-	-	-
11238	A	G	G	G	G	-		-	-	-	-	-
87751	A	-	-	-	-	-		-	-	-	-	-
87796	A	-	-	-	G	-		-	-	-	-	-
87801	T	-	-	-	-	-		-	-	-	-	-
87813	C	T	-	T	T	-		-	-	-	-	-
87817	G	A	A	A	A	-		-	-	-	-	-
105948	T	-	-	-	-	-		-	-	-	-	-
258457	T	-	-	-	-	-		-	-	-	-	-
449234	C	T	T	T	T	BMB171_C0382	cell wall ancor	ACC	T	ACT	T	Synonymous
449478	A	G	G	G	G	BMB171_C0382	cell wall ancor	ACC	T	GCC	A	Non-synonymous
512195	T	-	-	-	-	-		-	-	-	-	-
534334	G	-	-	T	-	-		-	-	-	-	-
534338	G	-	-	-	-	-		-	-	-	-
593460	T	-	-	-	-	-		-	-	-	-	-
615905	T	-	-	-	-	-		-	-	-	-	-
707985	C	-	-	-	-	-		-	-	-	-	-
707996	A	-	-	-	-	-		-	-	-	-	-
739221	G	A	A	A	A	-		-	-	-	-	-
759565	A	-	-	-	-	-		-	-	-	-	-
799962	A	-	-	-	-	-		-	-	-	-	-
911465	A	-	C	-	C	-		-	-	-	-	-
914038	C	-	T	-	T	-		-	-	-	-	-
914041	C	-	G	-	G	-		-	-	-	-	-
914045	A	-	C	-	-	-		-	-	-	-	-
964694	T	-	-	-	-	-		-	-	-	-	-
971499	T	-	-	-	-	-		-	-	-	-	-
1017183	T	C	C	C	C	BMB171_C0898	unknown	TAT	Y	CAT	H	Non-synonymous
1055650	G	A	A	A	A	-		-	-	-	-	-
1055858	C	T	-	T	T	-		-	-	-	-	-
1055873	C	-	-	T	-	-		-	-	-	-	-
1167061	T	C	C	C	C	-		-	-	-	-	-
1169598	T	-	-	-	-	-		-	-	-	-	-
1272724	C	T	T	T	T	-		-	-	-	-	-
1272726	T	C	C	C	C	-		-	-	-	-	-
1274978	A	-	-	-	-	BMB171_C1135	MMPL family protein	frameshift mutation
1345022	T	-	-	G	-	BMB171_C1214	D-alanine--poly(phosphoribitol) ligase	TTT	F	GTT	V	Non-synonymous
1357558	T	C	C	C	C	-		-	-	-	-	-
1357654	G	A	A	A	A	-		-	-	-	-	-
1357666	G	A	A	A	A	-		-	-	-	-	-
1404197	A	-	-	-	-	BMB171_C1276	hypothetical protein	frameshift mutation
1415052	G	-	-	G	A	BMB171_C1287	hypothetical protein	CGC	R	CAC	H	Non-synonymous
1419127	T	-	A	-	-	BMB171_C1290	hypothetical protein	AAT	N	AAA	K	Non-synonymous
1419162	A	G	G	G	G	BMB171_C1290	hypothetical protein	AAC	N	AGC	S	Non-synonymous
1419163	C	G	G	G	G	BMB171_C1290	hypothetical protein	AAC	N	AAG	K	Non-synonymous
1419168	G	-	T	T	-	BMB171_C1290	hypothetical protein	TGC	C	TTC	F	Non-synonymous
1419169	C	-	G	G	-	BMB171_C1290	hypothetical protein	TGC	C	TGG	W	Non-synonymous
1419170	T	A	A	A	A	BMB171_C1290	hypothetical protein	TGG	W	AGG	R	Non-synonymous
1419176	T	A	A	A	A	BMB171_C1290	hypothetical protein	TTG	L	ATG	M	Non-synonymous
1419177	T	G	G	G	G	BMB171_C1290	hypothetical protein	TTG	L	TGG	W	Non-synonymous
1419178	G	T	T	T	T	BMB171_C1290	hypothetical protein	TTG	L	TTT	F	Non-synonymous
1427204	A	-	-	-	-	BMB171_C1298	hypothetical protein	frameshift mutation
1583405	A	-	-	-	-	-		-	-	-	-	-
1796412	C	A	-	A	-	BMB171_C1677	CAAX amino protease	CAC	H	CAA	Q	Non-synonymous
1796644	T	A	A	A	A	-		-	-	-	-	-
1796657	G	A	A	A	A	-		-	-	-	-	-
1796666	C	G	G	-	G	-		-	-	-	-	-
1796683	T	-	A	-	A	-		-	-	-	-	-
1829292	A	-	-	-	-	-		-	-	-	-	-
1856370	T	-	-	-	-	-		-	-	-	-	-
1979693	A	-	-	-	-	-		-	-	-	-	-
1980746	A	-	-	T	-	-		-	-	-	-	-
1980958	G	-	-	-	-	-		-	-	-	-	-
1980962	T	-	-	-	-	-		-	-	-	-	-
1980981	T	C	C	C	C	-		-	-	-	-	-
1980992	A	-	-	G	G	-		-	-	-	-	-
1981011	A	G	G	G	G	-		-	-	-	-	-
2043621	T	-	-	-	-	-		-	-	-	-	-
2043674	T	-	-	-	-				-	-	-	-
2287368	A	-	-	-	-	-		-	-	-	-	-
2317498	G	-	-	-	-	-		-	-	-	-	-
2321920	A	C	C	C	C	BMB171_C2183	hypothetical protein	ATA	I	ATC	I	Synonymous
2321968	T	C	C	C	C	BMB171_C2183	hypothetical protein	TTT	F	TTC	F	Synonymous
2321986	G	A	A	A	A	BMB171_C2183	hypothetical protein	ACG	T	ACA	T	Synonymous
2322010	A	G	G	G	G	BMB171_C2183	hypothetical protein	GCA	A	GCG	A	Synonymous
2322223	T	C	C	C	C	BMB171_C2183	hypothetical protein	GAT	D	GAC	D	Synonymous
2322317	T	C	C	C	C	BMB171_C2183	hypothetical protein	TCT	S	CCT	P	Non-synonymous
2322323	G	A	A	A	A	BMB171_C2183	hypothetical protein	GAC	D	AAC	N	Non-synonymous
2405436	A	-	-	-	-	BMB171_C2231	anti-sigma factor	frameshift mutation
2481383	G	-	A	-	-	BMB171_C2301	membrane protein	CGA	R	CAA	Q	Non-synonymous
2537738	A	-	-	G	G	BMB171_C2354	hypothetical protein	GCA	A	GCG	A	Synonymous
2537787	A	G	-	G	G	BMB171_C2354	hypothetical protein	AAC	N	GAC	D	Non-synonymous
2555580	T	C	C	C	C	-		-	-	-	-	-
2555591	G	-	-	-	-	-		-	-	-	-	-
2712483	C	A	-	-	-	BMB171_C2530	acetyltransferase	ATC	I	ATA	I	Synonymous
2774051	G	A	-	-	-	BMB171_C2600	macrolide transporter	GCA	A	ACA	T	Non-synonymous
2824045	T	C	C	C	C	-		-	-	-	-	-
2831749	T	C	C	C	C	-		-	-	-	-	-
2831764	C	T	T	T	T	-		-	-	-	-	-
2995413	T	-	-	-	-	-		-	-	-	-	-
2995418	A	-	-	-	-	-		-	-	-	-	-
3026250	C	-	-	-	-	-		-	-	-	-	-
3026255	A	-	-	-	-	-		-	-	-	-	-
3084891	G	T	T	T	T	-		-	-	-	-	-
3307056	A	G	G	G	G	BMB171_C3108	transposase	GCA	A	GCG	A	Synonymous
3364069	G	-	-	-	-	-		-	-	-	-	-
3364079	T	-	-	-	-	-		-	-	-	-	-
3407235	C	-	-	A	-	BMB171_C3200	GGDEF domain-containing protein	CGG	R	AGG	R	Synonymous
3424144	T	-	-	-	-	-		-	-	-	-	-
3441829	A	-	-	-	-	BMB171_C3223	acetyltransferase	frameshift mutation
3557633	T	-	-	-	-	BMB171_C3335	bacitracin ABC transporter permease	frameshift mutation
3584885	G	-	-	-	-	-		-	-	-	-	-
3584889	T	-	-	-	-	-		-	-	-	-	-
3601051	T	-	-	-	-	BMB171_C3384	integrase	frameshift mutation
3601829	T	-	G	-	-	BMB171_C3385	hypothetical protein	GTT	V	GGT	G	Non-synonymous
3601836	C	-	-	-	T	BMB171_C3385		GGC	G	GGT	G	Synonymous
3836744	A	-	-	-	-	BMB171_C3595	methylthioribose kinase	frameshift mutation
3845229	A	-	-	-	-	BMB171_RS19555	quinol oxidase subunit 1	frameshift mutation
3902598	T	-	-	-	-	BMB171_C3668	competence protein	frameshift mutation
4095218	T	-	-	-	-	-		-	-	-	-	-
4382369	G	A	A	A	A	-		-	-	-	-	-
4531574	T	-	-	-	-	-		-	-	-	-	-
4539996	A	-	-	G	G	BMB171_C4328	cell division protein FtsK	TAG	#	TGG	W	Non-synonymous
4540120	T	-	-	-	-	BMB171_C4328	cell division protein FtsK	frameshift mutation
4545618	A	-	-	-	-	-		-	-	-	-	-
4545622	T	C	C	C	C	-		-	-	-	-	-
4545623	A	T	T	T	T	-		-	-	-	-	-
4545644	A	G	G	G	G	-		-	-	-	-	-
4545698	A	G	G	G	-	-		-	-	-	-	-
4573722	T	C	C	C	C	-		-	-	-	-	-
4578775	T	-	-	-	C	-		-	-	-	-	-
4578860	A	-	-	-	-	-		-	-	-	-	-
4591558	T	-	-	-	-	-		-	-	-	-	-
4661381	C	T	T	T	T	-		-	-	-	-	-
4719333	C	A	A	A	A	-		-	-	-	-	-
4719337	G	A	A	A	A	-		-	-	-	-	-
4719338	C	T	T	T	T	-		-	-	-	-	-
4719434	T	-	-	-	-	-		-	-	-	-	-
4719592	A	-	-	-	-	BMB171_C4542	ferredoxin--NADP(+) reductase	TCT	S	TGT	C	Non-synonymous
4753944	C	G	G	-	G	BMB171_C4542	ferredoxin--NADP(+) reductase	TCT	S	TCG	S	Synonymous
4753945	T	G	G	G	G	BMB171_C4542	ferredoxin--NADP(+) reductase	TAC	Y	AAC	N	Non-synonymous
4753946	T	A	A	A	A	BMB171_C4542	ferredoxin--NADP(+) reductase	TAC	Y	TTC	F	Non-synonymous
4753947	A	T	T	T	T	BMB171_C4543	cell surface protein	frameshift mutation
4753982	C	-	-	-	-	BMB171_C4543	cell surface protein	CTC	L	TTC	F	Non-synonymous
4754055	C	T	T	T	T	BMB171_C4543	cell surface protein	TTT	F	TTC	F	Synonymous
4754069	T	C	C	C	C	BMB171_C4543	cell surface protein	ATC	I	TTC	F	Non-synonymous
4754073	A	-	T	T	T	-		-	-	-	-	-
4798008	G	T	-	T	T	-		-	-	-	-	-
4798010	A	T	T	T	T	-		-	-	-	-	-
4798081	T	-	G	-	-	-		-	-	-	-	-
4798012	G	-	A	A	A	-		-	-	-	-	-
4798020	A	-	-	-	T	-		-	-	-	-	-
4798082	C	-	A	-	-	-		-	-	-	-	-
4798083	T	C	C	-	-	-		-	-	-	-	-
4798084	A	C	C	C	C	-		-	-	-	-	-
4798085	T	C	C	C	C	BMB171_C4588	Fe-S cluster assembly protein SufB	TTA	L	TCA	S	Non-synonymous
4798087	T	C	C	C	C	BMB171_C4588	Fe-S cluster assembly protein SufB	ACC	T	TCC	S	Non-synonymous
4798089	A	T	T	T	T	BMB171_C4588	Fe-S cluster assembly protein SufB	ACC	T	AGC	S	Non-synonymous
4798090	C	G	G	G	G	BMB171_C4588	Fe-S cluster assembly protein SufB	ACC	T	ACT	T	Synonymous
4798091	C	T	T	T	T	BMB171_C4588	Fe-S cluster assembly protein SufB	GAT	D	CAT	H	Non-synonymous
4798092	G	C	C	C	C	BMB171_C4588	Fe-S cluster assembly protein SufB	GAT	D	GTT	V	Non-synonymous
4798093	A	T	T	T	T	BMB171_C4588	Fe-S cluster assembly protein SufB	GAT	D	GAA	E	Non-synonymous
4798094	T	A	A	A	A	-		-	-	-	-	-
4861600	A	-	-	-	-	BMB171_C4873	multidrug MFS transporter	CAA	Q	CAG	Q	Synonymous
5003877	G	T	-	-	-	-		-	-	-	-	-
5093110	G	-	A	-	-	BMB171_C4869	nucleotide sugar dehydrogenase	CGG	R	CAG	Q	Non-synonymous
5097337	T	-	-	-	-	BMB171_C4873	multidrug MFS transporter	frameshift mutation
5097534	A	-	-	-	G	BMB171_C4898	NADH dehydrogenase	TTT	F	CTT	L	Non-synonymous
5121890	T	-	-	-	C	-		-	-	-	-	-
5127626	A	C	C	C	C	-		-	-	-	-	-
5127627	C	A	A	A	A	-		-	-	-	-	-
5248738	T	-	-	-	-	-		-	-	-	-	-
5248818	A	-	-	-	-	-		-	-	-	-	-
87795	T	-	-	-	+	-		-	-	-	-	-
505717	G	+	+	+	+	BMB171_C0439	amidohydrolase	frameshift mutation				Non-synonymous
3023117	G	+	+	+	+	BMB171_C2830	arsenic transporter	frameshift mutation				Non-synonymous
4161631	C	+	+	+	+	BMB171_C3951	DEAD/DEAH box helicase	frameshift mutation				Non-synonymous
5121845	G	+	+	+	+	BMB171_C4898	NADH dehydrogenase	frameshift mutation				Non-synonymous
